# Supplementary material for: Identification of differentially expressed genes in chickens differing in muscle glycogen content and meat quality
Source: BMC Genomics. 2011 Feb 16;12:112. doi: 10.1186/1471-2164-12-112 (PMC3047303; doi:10.1186/1471-2164-12-112)
Supplement: Additional file 1 — Genes differentially expressed between Fat and Lean chickens. Results were expressed as the Fat to Lean ratio of the gene expression. The p value of each gene was adjusted according to the Benjamini-Hochberg method controlling the False Discovery Rate [40]. Difference in gene expression was considered significant if its adjusted p value was p < 0.05. [file 1471-2164-12-112-S1.XLS]

## Sheet: Additional_File_S1
ID	Symbol	Name Gallus	Acession Number Gallus	LogRatioMean	PvalueRaw
RIGG00322	PRPS2	phosphoribosyl pyrophosphate synthetase 2	NM_001006264	0.498382	5.09217e-05
RIGG01650	----	Gallus gallus finished cDNA clone ChEST220b7	BX932011	0.4989	0.000444379
RIGG03667	SMPX	small muscle protein X-linked	XM_001234018	1.42884	6.34081e-09
RIGG04626	LOC419004	similar to KIAA1731 protein	XM_417198	1.02986	2.84098e-05
RIGG05798	----	Gallus gallus finished cDNA clone ChEST802e15	BX931846	-0.411466	0.000823375
RIGG07049	----	Gallus gallus finished cDNA clone ChEST980d8	CR406736	-0.86545	1.98885e-12
RIGG09326	C1S	complement component 1 s subcomponent [Source:RefSeq_peptide;Acc:NP_001025948]	NM_001030777	0.569522	0.000252158
RIGG16195	DCN	decorin	NM_001030747	0.447391	0.000275997
RIGG16659	LOC425783	C-type lectin-like receptor	XM_423496	0.514701	2.86408e-05
RIGG17139	AMN1	Protein AMN1 homolog [Source:UniProtKB/Swiss-Prot;Acc:Q8IY45]	XM_416368	-0.416516	0.000709547
RIGG17169	ADIPOR2	adiponectin receptor 2 [Source:RefSeq_peptide;Acc:NP_001007855]	NM_001007854	0.800998	7.44906e-11
RIGG17298	C3AR1	complement component 3a receptor 1	NM_001030769	1.0729	1.29585e-05
RIGG18281	ATP1A1	ATPase Na+_K+ transporting alpha 1 polypeptide	NM_205521	0.418264	0.000673686
RIGG18876	C6orf161	chromosome 6 open reading frame 161	XM_001234130	0.569725	3.63379e-06
RIGG19038	----	Unknown	----	-1.28574	1.73326e-07
RIGG19347	FHL2	Four and a half LIM domains protein 2 (FHL-2)(Skeletal muscle LIM-protein 3)(SLIM 3)(LIM domain protein DRAL) [Source:UniProtKB/Swiss-Prot;Acc:Q14192]	XM_416924	-0.527238	6.09467e-05
RIGG19520	ZAR1	zygote arrest 1	XM_001234451	-1.11703	3.77476e-15
RIGG19553	CRYL1	lambda-crystallin [Source:RefSeq_peptide;Acc:NP_001026001]	NM_001030830	-0.55205	7.20218e-06
RIGG19569	DDX10	DEAD (Asp-Glu-Ala-Asp) box polypeptide 10	NM_001079725	-0.480091	0.000261617
RIGG19598	SESN3	Sestrin-3 [Source:UniProtKB/Swiss-Prot;Acc:P58005]	XM_425647	0.746934	0.000200628
RIGG19639	VWF	von Willebrand factor	XM_417223	0.479781	0.000731154
RIGG19646	----	Gallus gallus finished cDNA clone ChEST790l14	CR523002	0.691779	1.43835e-07
RIGG19676	P2RY2	purinergic receptor P2Y G-protein coupled 2	XM_425667	-0.456117	0.000523738
RIGG20311	LCP1	lymphocyte cytosolic protein 1 (L-plastin) [Source:RefSeq_peptide;Acc:NP_001008440]	NM_001008440	0.824772	0.000801456
RIGG20459	PDXK	pyridoxal (pyridoxine vitamin B6) kinase	XM_416755	0.529559	0.000192959
RIGG01082	NDRG1	N-myc downstream regulated gene 1	XM_418430	0.943952	0.0001247
RIGG03082	ACBD5	acyl-Coenzyme A binding domain containing 5	NM_001006356	0.600925	2.33202e-05
RIGG03521	KIAA1217	KIAA1217 [Gallus gallus]	XM_418603	-0.780454	2.23414e-10
RIGG03798	FZD6	frizzled homolog 6 (Drosophila)	XM_418372	0.837733	3.68872e-09
RIGG08215	LOC420399	PREDICTED: Gallus gallus similar to SVAP1 protein (LOC420399)	XM_418505	0.709682	5.84984e-07
RIGG09192	GRB10	growth factor receptor-bound protein 10 [Source:RefSeq_peptide;Acc:NP_001034371]	NM_001039282	0.450141	0.000253005
RIGG16179	DAZL	Deleted in azoospermia-like (DAZ-like protein). [Source:UniProtKB/Swiss-Prot;Acc:Q804A9]	NM_204218	0.812361	6.52542e-10
RIGG16516	LARS2	leucyl-tRNA synthetase 2 mitochondrial	XM_418801	0.449206	0.000260613
RIGG17013	MYLIP	myosin regulatory light chain interacting protein	NM_001012561	0.47263	0.000325793
RIGG17055	MUTED	muted homolog [Source:RefSeq_peptide;Acc:NP_001006373]	NM_001006373	0.428507	0.000495207
RIGG17065	LY86	Lymphocyte antigen 86 precursor (MD-1 protein). [Source:UniProtKB/Swiss-Prot;Acc:Q90890]	NM_001004399	0.519824	0.000835749
RIGG17074	TUBB2B	tubulin beta 2B	NM_001004400	-0.550832	0.000400203
RIGG18225	COLEC12	collectin sub-family member 12 [Source:RefSeq_peptide;Acc:NP_001034688]	NM_001039599	0.867576	0.000421459
RIGG18792	FAM82B	Regulator of microtubule dynamics protein 1 (RMD-1)(hRMD-1)(Protein FAM82B) [Source:UniProtKB/Swiss-Prot;Acc:Q96DB5]	XM_418323	-0.643154	1.71164e-07
RIGG20192	RAB5A	RAB5A member RAS oncogene family [Source:RefSeq_peptide;Acc:NP_001006363]	NM_001006363	-0.554726	6.50189e-06
RIGG00071	ENTPD6	ectonucleoside triphosphate diphosphohydrolase 6 (putative function)	NM_001030650	-0.844935	2.7097e-09
RIGG02866	----	Gallus gallus finished cDNA clone ChEST399c12	BX931506	0.505579	0.000371927
RIGG04158	KPNA5	karyopherin alpha 5 (importin alpha 6)	XM_419770	0.415585	0.000729366
RIGG05099	SRF	Gallus gallus serum response factor (SRF) mRNA MADS box to COOH terminus	U50596	-0.446925	0.000280077
RIGG06640	----	Gallus gallus finished cDNA clone ChEST920e19	CR386448	0.514352	0.000948037
RIGG16087	C1orf96	Uncharacterized protein C1orf96 [Source:UniProtKB/Swiss-Prot;Acc:Q6IQ19]	XM_419574	-0.551602	0.000392768
RIGG16316	T	T brachyury homolog (mouse)	NM_204940	-0.446627	0.000683415
RIGG17320	SRF	serum response factor (c-fos serum response element-binding transcription factor)	XM_427988	-0.437966	0.000370528
RIGG18761	C6orf162	Uncharacterized protein C6orf162 [Source:UniProtKB/Swiss-Prot;Acc:Q96KF7]	XM_419851	-0.555313	6.35729e-06
RIGG18774	TBX18	T-box 18	NM_204453	-0.61166	6.6199e-07
RIGG19296	PLA2G7	Platelet-activating factor acetylhydrolase precursor (EC 3.1.1.47) (PAF acetylhydrolase) (PAF 2-acylhydrolase) (LDL-associated phospholipase A2) (LDL-PLA(2)) (2-acetyl-1-alkylglycerophosphocholine esterase) (1-alkyl-2-acetylglycerophosphocholine esterase) [Source:UniProtKB/Swiss-Prot;Acc:Q90678]	NM_204969	-0.746028	1.50466e-07
RIGG00254	----	Gallus gallus mRNA for hypothetical protein clone 19f23	AJ720512	-0.572259	3.28895e-06
RIGG01330	----	Gallus gallus finished cDNA clone ChEST189b20	BX929396	-0.945512	6.4948e-13
RIGG05253	MTMR7	myotubularin related protein 7	XM_420686	-1.02995	3.21453e-09
RIGG06420	PRPS1	phosphoribosyl pyrophosphate synthetase 1	XM_420181	-0.494535	5.81771e-05
RIGG09051	SYNPO2	Synaptopodin-2	XM_426324	0.433	0.000431773
RIGG14255	CAPN6	Calpain-6 (Calpamodulin)(CalpM)(Calpain-like protease X-linked) [Source:UniProtKB/Swiss-Prot;Acc:Q9Y6Q1]	XM_420313	-0.730752	2.68313e-07
RIGG15449	LOC422470	hypothetical LOC422470	XM_420435	0.480335	0.000259735
RIGG16526	TRPC3	Transient receptor potential protein (Fragment). [Source:UniProtKB/TrEMBL;Acc:Q8AY19]	XM_426322	1.18381	1.4972e-06
RIGG17390	UGDH	UDP-glucose dehydrogenase [Source:RefSeq_peptide;Acc:NP_001012599]	XM_001234426	0.527049	0.000706347
RIGG17394	PDLIM3	PDZ and LIM domain protein 3 (Alpha-actinin-associated LIM protein). [Source:UniProtKB/Swiss-Prot;Acc:Q9PU47]	AJ249219	0.545263	9.317e-06
RIGG17504	MTMR7	Myotubularin-related protein 7 (EC 3.1.3.-) [Source:UniProtKB/Swiss-Prot;Acc:Q9Y216]	XM_420686	-0.65858	3.54596e-06
RIGG17896	C4orf34	chromosome 4 open reading frame 34	XM_420745	0.412031	0.000809861
RIGG18651	HTT	huntingtin (Huntington disease)	XM_420822	0.514997	2.83394e-05
RIGG20060	IL15	interleukin 15 precursor [Source:RefSeq_peptide;Acc:NP_989902]	NM_204571	-0.519933	2.37309e-05
RIGG03152	----	Gallus gallus finished cDNA clone ChEST442d11	CR387220	-0.488552	0.000203248
RIGG03510	PNPLA2	patatin-like phospholipase domain containing 2	NM_001113291	0.671668	3.26694e-07
RIGG03540	ZFP106	zinc finger protein 106 homolog (mouse) [ Gallus gallus ]	XM_421158	0.458714	0.000192322
RIGG03908	----	Gallus gallus finished cDNA clone ChEST560a4	CR523762	0.657135	9.19987e-08
RIGG04790	ZBTB25	zinc finger and BTB domain containing 25	XM_421407	-0.414785	0.000746818
RIGG04987	----	Gallus gallus finished cDNA clone ChEST698b24	CR524005	-0.485001	8.06104e-05
RIGG08231	MICAL2	microtubule associated monoxygenase calponin and LIM domain containing 2 [	XR_026858	0.781814	2.07919e-10
RIGG09323	PNPLA2	Patatin-like phospholipase domain-containing protein 2 (EC 3.1.1.3)(Adipose triglyceride lipase)(Desnutrin)(Transport-secretion protein 2)(TTS2)(TTS2.2)(Calcium-independent phospholipase A2)(IPLA2-zeta)(Pigment epithelium-derived factor) [Source:UniProtKB/Swiss-Prot;Acc:Q96AD5]	NM_001113291	0.441548	0.000331502
RIGG12784	ARNTL	Aryl hydrocarbon receptor nuclear translocator-like protein 1 (Brain and muscle ARNT-like 1) (BMAL1b') (cBMAL1). [Source:UniProtKB/Swiss-Prot;Acc:Q9I8T7]	NM_001001463	0.620952	0.00035796
RIGG15164	LOC423277	similar to RIKEN cDNA 1110067D22	XM_421196	0.751662	0.000182735
RIGG15560	ENTPD5	ectonucleoside triphosphate diphosphohydrolase 5	XM_421258	0.443489	0.000745456
RIGG15564	ALDH6A1	aldehyde dehydrogenase 6 family member A1	XM_421260	0.526407	6.25989e-05
RIGG20245	SRP14	signal recognition particle 14kDa (homologous Alu RNA binding protein) [Source:RefSeq_peptide;Acc:NP_001006478]	NM_001006478	0.455114	0.000215913
RIGG01171	----	Gallus gallus finished cDNA clone ChEST59h14	CR406493	-0.42897	0.000488281
RIGG03801	C10orf26	chromosome 10 open reading frame 26	XM_421732	0.465665	0.000153462
RIGG05902	----	Gallus gallus finished cDNA clone ChEST817o13	CR524322	0.466851	0.000385332
RIGG07099	C10orf71	chromosome 10 open reading frame 71	XM_421655	-0.444841	0.00029905
RIGG12306	SGPL1	sphingosine-1-phosphate lyase 1	NM_001007946	0.495382	0.000487641
RIGG20026	PSAP	prosaposin	NM_204811	0.435277	0.0004026
RIGG01256	GLS	glutaminase	NM_001031248	-0.506455	3.83873e-05
RIGG01537	STAT1	signal transducer and activator of transcription 1 91kDa	NM_001012914	-0.525422	1.94458e-05
RIGG02125	----	methyltransferase 24 (37.8 kD) (3D495)	XM_421871	0.452437	0.00023519
RIGG02153	IGFBP2	insulin-like growth factor binding protein 2 36kDa [ Gallus gallus ]	NM_205359	0.64526	9.26915e-07
RIGG05023	----	Gallus gallus finished cDNA clone ChEST702b24	CR524018	-0.696988	0.000521241
RIGG07518	----	Unknown	----	-0.47573	0.000110087
RIGG08973	----	PREDICTED: Gallus gallus similar to Chain A Tubulin-Colchicine-Vinblastine: Stathmin-Like Domain Complex	XM_422048	-0.410918	0.000836706
RIGG11090	SLC40A1	solute carrier family 40 (iron-regulated transporter) member 1	NM_001012913	0.618034	1.35568e-05
RIGG11393	LANCL1	lanthionine synthetase C-like protein 1 [Source:RefSeq_peptide;Acc:NP_001026416]	NM_001031245	0.539941	0.000520541
RIGG15037	ZAK	Mitogen-activated protein kinase kinase kinase MLT (EC 2.7.11.25)(MLK-like mitogen-activated protein triple kinase)(Sterile alpha motif- and leucine zipper-containing kinase AZK)(Leucine zipper- and sterile alpha motif-containing kinase)(Mixed lineage kinase-related kinase)(MLK-related kinase)(MRK)(Cervical cancer suppressor gene 4 protein)(HCCS-4) [Source:UniProtKB/Swiss-Prot;Acc:Q9NYL2]	BX933897	0.426033	0.000533743
RIGG16122	LY75	lymphocyte antigen 75	NM_001037836	0.448897	0.000263172
RIGG16320	TMEM169	Transmembrane protein 169 [Source:UniProtKB/Swiss-Prot;Acc:Q96HH4]	XM_422073	0.681539	0.000692105
RIGG16814	LOC771456	hypothetical protein LOC771456	XM_001234739	-0.48955	6.90433e-05
RIGG20268	PKP4	plakophilin 4 [Source:RefSeq_peptide;Acc:NP_001006529]	NM_001006529	-0.533878	1.42549e-05
RIGG00847	GLUL	glutamate-ammonia ligase (glutamine synthetase)	NM_205493	0.418507	0.000668834
RIGG03965	HEBP2	heme binding protein 2	XM_422283	0.703726	8.74069e-08
RIGG07865	----	----	----	0.730122	2.82673e-08
RIGG11157	RGS2	regulator of G-protein signaling 2 24kDa	NM_204395	0.539545	0.000145656
RIGG11254	DDR2	Protein-tyrosine kinase (Fragment). [Source:UniProtKB/TrEMBL;Acc:Q91015]	XM_422211	0.493052	0.00051842
RIGG11626	PHPT1	phosphohistidine phosphatase 1	BX935812	-0.700445	1.003e-07
RIGG12925	F3	Tissue factor Precursor (TF)(Coagulation factor III)(Thromboplastin)(CD142 antigen) [Source:UniProtKB/Swiss-Prot;Acc:P13726]	XM_426640	0.567393	0.000265964
RIGG13027	BCAR3	Breast cancer anti-estrogen resistance protein 3 (SH2 domain-containing protein 3B)(Novel SH2-containing protein 2) [Source:UniProtKB/Swiss-Prot;Acc:O75815]	XM_422334	1.03604	2.59671e-09
RIGG01124	EFHD1	EF-hand domain family member D1	BX933977	0.643137	0.000218332
RIGG01183	----	Gallus gallus finished cDNA clone ChEST163d12	CR390131	1.12602	4.72354e-06
RIGG01727	C2orf82	chromosome 2 open reading frame 82	XM_001231547	1.32914	3.67977e-11
RIGG02894	RFC4	replication factor C (activator 1) 4 37kDa	NM_001006550	-0.608698	1.82583e-05
RIGG13274	KLHL30	Kelch-like protein 30 [Source:UniProtKB/Swiss-Prot;Acc:Q0D2K2]	XM_422662	0.578621	2.55592e-06
RIGG13477	TMEM41A	Transmembrane protein 41A Precursor [Source:UniProtKB/Swiss-Prot;Acc:Q96HV5]	XM_422688	-0.497279	0.000463847
RIGG15646	P2RY1	purinergic receptor P2Y G-protein coupled 1	NM_205333	-0.560606	5.18472e-06
RIGG10599	ZP3	zona pellucida glycoprotein 3 (sperm receptor)	XM_413693	1.3944	3.88489e-12
RIGG11399	ETFA	electron-transfer-flavoprotein alpha polypeptide (glutaric aciduria II)	NM_001030543	-0.474841	0.000113391
RIGG07692	CETP	cholesteryl ester transfer protein plasma	NM_001034814	-0.443377	0.0003131
RIGG11034	GOT2	glutamic-oxaloacetic transaminase 2 mitochondrial (aspartate aminotransferase 2)	NM_205523	-0.506645	3.81305e-05
RIGG12721	CDH11	Cadherin-11 precursor. [Source:UniProtKB/Swiss-Prot;Acc:O93319]	NM_001004371	0.57092	0.000243455
RIGG12791	----	Unknown	----	0.695722	6.35929e-05
RIGG06791	OGN	osteoglycin	NM_204209	0.590954	1.55624e-06
RIGG07957	LOC415932	----	XM_414276	-0.453758	0.00022549
RIGG08154	----	----	----	-0.972454	4.11715e-10
RIGG08293	SEC61A1	Protein transport protein Sec61 subunit alpha isoform 1 (Sec61 alpha-1)	XM_414364	0.620656	1.24604e-05
RIGG10682	MUSTN1	musculoskeletal embryonic nuclear protein 1 [Source:RefSeq_peptide;Acc:NP_998745]	NM_213580	0.725909	3.39365e-08
RIGG00874	----	Gallus gallus finished cDNA clone ChEST1037l15	CR338792	0.643378	0.000217146
RIGG11239	PCYOX1L	prenylcysteine oxidase 1 like	XM_414526	-0.412481	0.000799234
RIGG01184	RPL3L	ribosomal protein L3-like	XM_414843	-0.436625	0.000386211
RIGG06102	----	Gallus gallus finished cDNA clone ChEST846e21	CR406161	-0.608521	0.000469064
RIGG08372	C16orf45	Uncharacterized protein C16orf45	XM_414894	0.442857	0.000758581
RIGG08516	DCI	dodecenoyl-Coenzyme A delta isomerase (32 trans-enoyl-Coenzyme A isomerase)	XM_414954	-0.424914	0.000552066
RIGG14032	C16orf5	LITAF-like protein (Transmembrane protein I1)(Cell death-inducing protein) [Source:UniProtKB/Swiss-Prot;Acc:Q9H305]	XM_414959	-0.414439	0.000754469
RIGG01180	----	Gallus gallus finished cDNA clone ChEST162h8	BX935876	0.562664	1.88159e-05
RIGG20299	YWHAH	tyrosine 3-monooxygenase/tryptophan 5-monooxygenase activation protein eta polypeptide [Source:RefSeq_peptide;Acc:NP_001007840]	NM_001007839	-0.545577	9.20723e-06
RIGG00743	----	PREDICTED: Gallus gallus hypothetical protein LOC768783 (LOC768783)	XM_001231905	-0.791398	1.24877e-10
RIGG02391	LOC768783	hypothetical protein LOC768783 [ Gallus gallus ]	XM_001231905	-0.962123	2.55573e-13
RIGG09766	GNB2L1	guanine nucleotide binding protein (G protein) beta polypeptide 2-like 1	NM_001004378	-0.44572	0.000290905
RIGG09767	----	----	----	-0.506313	0.000118115
RIGG10347	CLEC2B	C-type lectin domain family 2 member B	XM_001232526	0.502018	0.000134895
RIGG07342	SLC16A3	solute carrier family 16 member 3 (monocarboxylic acid transporter 4)	NM_204663	0.627691	9.92047e-06
RIGG07725	FN3KRP	fructosamine-3-kinase-related protein	NM_001114638	0.435723	0.000397104
RIGG07735	NARF	nuclear prelamin A recognition factor	XM_415606	0.461528	0.000175592
RIGG07766	MFSD11	major facilitator superfamily domain containing 11	XM_415615	0.73295	2.47063e-07
RIGG10776	LOC769908	PREDICTED: Gallus gallus hypothetical protein LOC769908 (LOC769908)	XM_001233217	0.523218	2.10693e-05
RIGG11484	PCTP	Phosphatidylcholine transfer protein (PC-TP)(StAR-related lipid transfer protein 2)(START domain-containing protein 2)(StARD2) [Source:UniProtKB/Swiss-Prot;Acc:Q9UKL6]	XM_415652	-0.426184	0.000531306
RIGG13766	SOCS3	suppressor of cytokine signaling 3	NM_204600	0.742199	0.000220187
RIGG06143	LOC417535	Gallus gallus similar to chemokine ah221	XM_415781	0.980677	6.72058e-05
RIGG11130	VKORC1L1	vitamin K epoxide reductase complex subunit 1-like 1 [Source:RefSeq_peptide;Acc:NP_001001328]	NM_001001328	-0.603443	9.32388e-07
RIGG11326	SLC43A2	Large neutral amino acids transporter small subunit 4 (L-type amino L-acid transporter 4)(Solute carrier family 43 member 2) [Source:UniProtKB/Swiss-Prot;Acc:Q8N370]	XM_415803	0.804116	9.68617e-10
RIGG12652	TMEM49	Transmembrane protein 49 (Vacuole membrane protein 1) [Source:UniProtKB/Swiss-Prot;Acc:Q96GC9]	XM_415880	0.444302	0.000728896
RIGG20401	----	similar to chemokine ah221	XM_415780	0.768662	7.8186e-07
RIGG03757	ADRM1	adhesion regulating molecule 1	NM_204651	-0.494336	0.000170644
RIGG05414	----	Gallus gallus finished cDNA clone ChEST752	CR407136	-0.447855	0.000271981
RIGG13491	BPIL3	bactericidal_permeability-increasing protein-like 3	XM_417463	0.937885	0.000137824
RIGG13931	CTSZ	Cathepsin Z Precursor (EC 3.4.18.1)(Cathepsin X)(Cathepsin P) [Source:UniProtKB/Swiss-Prot;Acc:Q9UBR2]	XM_417483	-0.447732	0.000273044
RIGG03758	KCNAB2	Gallus gallus potassium voltage-gated channel shaker-related subfamily beta member 2 transcript variant 3 (KCNAB2)	XM_417539	-0.688649	1.24687e-06
RIGG11148	TMEM201	Transmembrane protein 201 [Source:UniProtKB/Swiss-Prot;Acc:Q5SNT2]	XM_417601	0.554753	9.40608e-05
RIGG00660	DUSP26	dual specificity phosphatase 26	XM_424530	-0.420556	0.000629208
RIGG05043	----	Gallus gallus finished cDNA clone ChEST703n20	CR405943	0.661095	7.69877e-08
RIGG07437	LAPTM5	Lysosomal-associated transmembrane protein 5 (Lysosomal-associated multitransmembrane protein 5)(Retinoic acid-inducible E3 protein)	XM_417701	0.784632	6.47879e-06
RIGG09695	----	----	----	-0.428118	0.00050109
RIGG00026	CTSS	cathepsin S	NM_001031345	0.839826	0.000641391
RIGG04774	----	Gallus gallus finished cDNA clone ChEST859p24	CR389590	-0.41167	0.000818468
RIGG10881	AMPD1	adenosine monophosphate deaminase 1 (isoform M)	XR_026741	-0.453657	0.000226216
RIGG11333	NUDT3	Diphosphoinositol polyphosphate phosphohydrolase 1 (DIPP-1)(EC 3.6.1.52)(Diadenosine 5'5'''-P1P6-hexaphosphate hydrolase 1)(EC 3.6.1.-)(Nucleoside diphosphate-linked moiety X motif 3)(Nudix motif 3) [Source:UniProtKB/Swiss-Prot;Acc:O95989]	XM_418030	-0.467231	0.000381119
RIGG04885	ATP6V0A1	ATPase; H+ transporting; lysosomal V0 subunit A1	NM_204724	-0.58648	0.000748594
RIGG00162	ACSBG2	acyl-CoA synthetase bubblegum family member 2	NM_001012846	0.607144	9.54649e-05
RIGG03710	GAMT	guanidinoacetate N-methyltransferase	XM_001234062	-0.521232	2.2642e-05
RIGG00259	LOC425113	Gallus gallus similar to immunoglobulin-like receptor CHIR-B2 precursor	NM_001031331	-0.436507	0.000387625
RIGG01933	----	----	----	-0.534049	0.000170138
RIGG02582	----	Gallus gallus finished cDNA clone ChEST366j3	CR390620	0.474023	0.000116518
RIGG02612	----	PREDICTED: Gallus gallus similar to flocculin-like protein	XM_001236298	-0.417614	0.000686818
RIGG03072	----	PREDICTED: Gallus gallus similar to MHC Rfp-Y class I alpha chain	XM_001233004	0.661284	7.63352e-08
RIGG04336	DRD3	dopamine receptor D3	XM_001234082	-0.933927	1.23346e-12
RIGG04534	BTF3L4	basic transcription factor 3-like 4	XM_423823	0.533703	1.43473e-05
RIGG06145	DAPK1	Death-associated protein kinase 1	NM_001031613	0.967254	5.09639e-10
RIGG06250	----	Gallus gallus finished cDNA clone ChEST866l20	CR389591	0.439378	0.000354664
RIGG07085	----	Gallus gallus finished cDNA clone ChEST983n4	BX929398	0.886054	1.03007e-05
RIGG09758	C19orf29	chromosome 19 open reading frame 29	XM_427185	-0.467266	0.000145627
RIGG13463	MTHFD2	Bifunctional methylenetetrahydrofolate dehydrogenase/cyclohydrolase mitochondrial precursor [Includes: NAD-dependent methylenetetrahydrofolate dehydrogenase (EC 1.5.1.15); Methenyltetrahydrofolate cyclohydrolase (EC 3.5.4.9)]. [Source:UniProtKB/Swiss-Prot;Acc:Q5ZKA5]	NM_001031360	-0.494259	0.000171043
RIGG16313	----	----	----	0.499239	0.000146923
RIGG19754	----	----	----	0.734142	2.40404e-09
RIGG04550	DMBT1	deleted in malignant brain tumors 1	XM_424430	0.756085	1.02189e-07
RIGG06785	COX1	cytochrome c oxidase subunit I	NP_006917	-0.536113	4.56985e-05
RIGG07351	ATP6	ATP synthase F0 subunit 6	NP_006920	-0.529374	0.000668831
RIGG01014	CTSL2	cathepsin L2 [ Gallus gallus ]	XM_425038	0.594838	1.32845e-06
RIGG06559	TLN1	talin 1	NM_204523	-0.426954	0.000519079
RIGG11174	TPM3	tropomyosin 3	NM_205446	0.571698	3.36239e-06
RIGG13001	IFNA	interferon (IFNA)	NM_205427	-0.435129	0.000404446
RIGG13021	KIF24	kinesin family member 24	XM_424972	-0.451529	0.000596017
RIGG18544	TMEM38B	transmembrane protein 38B	XM_424887	-0.520191	7.63652e-05
RIGG03835	RAI14	retinoic acid induced 14	XM_425003	0.589376	1.65915e-06
RIGG14382	ALDH7A1	Alpha-aminoadipic semialdehyde dehydrogenase (Alpha-AASA dehydrogenase)(EC 1.2.1.31)(Delta1-piperideine-6-carboxylate dehydrogenease)(P6c dehydrogenase)(Aldehyde dehydrogenase family 7 member A1)(Antiquitin-1) [Source:UniProtKB/Swiss-Prot;Acc:P49419]	XM_424422	0.455912	0.000210461
RIGG18069	ARRDC3	Arrestin domain-containing protein 3 [Source:UniProtKB/Swiss-Prot;Acc:Q96B67]	XM_424699	0.603094	0.000106268
RIGG18127	TRIM23	GTP-binding protein ARD-1 (ADP-ribosylation factor domain-containing protein 1)(Tripartite motif-containing protein 23)(RING finger protein 46) [Source:UniProtKB/Swiss-Prot;Acc:P36406]	XM_424752	0.528869	0.000196712
RIGG18331	ADFP	adipose differentiation-related protein [Source:RefSeq_peptide;Acc:NP_001026591]	NM_001031420	0.551501	0.000103376
RIGG18364	ALDH1A1	Retinal dehydrogenase 1 (EC 1.2.1.36) (RalDH1) (RALDH 1) (Aldehyde dehydrogenase family 1 member A1) (Aldehyde dehydrogenase cytosolic) (ALHDII) (ALDH-E1). [Source:UniProtKB/Swiss-Prot;Acc:P27463]	NM_204577.4	-0.516563	0.000901085
RIGG18531	PSD3	PH and SEC7 domain-containing protein 3 (Pleckstrin homology and SEC7 domain-containing protein 3)(Exchange factor for ADP-ribosylation factor guanine nucleotide factor 6)(Hepatocellular carcinoma-associated antigen 67) [Source:UniProtKB/Swiss-Prot;Acc:Q9NYI0]	XM_001233670	0.58046	1.01564e-05
