# Supplementary material for: Identification of differentially expressed genes in chickens differing in muscle glycogen content and meat quality
Source: BMC Genomics. 2011 Feb 16;12:112. doi: 10.1186/1471-2164-12-112 (PMC3047303; doi:10.1186/1471-2164-12-112)
Supplement: Additional file 2 — Genes differentially expressed between the G+ and G- chickens generated from the F2FL population. Results were expressed as G+ to G- ratio of the gene expression. The p value of each gene was corrected according to the Benjamini-Hochberg method controlling the False Discovery Rate [40]. Difference in gene expression was considered significant if its adjusted p value was p < 0.05. [file 1471-2164-12-112-S2.XLS]

## Sheet: F2FL
ID	Symbol	Name Gallus	Acession Number Gallus	LogRatio,Mean	Ratio PG+/PG-	PvalueRaw
RIGG00264	CREG1	cellular repressor of E1A-stimulated genes 1	LOC768680	0.479745	1.3945	1.96211e-05
RIGG00592	SPG20	paraplegia 20 (Troyer syndrome)	XM_417098	-0.520217	0.697267	3.66871e-06
RIGG01028	----	Gallus gallus finished cDNA, clone ChEST134c5	CR353196	0.854166	1.80771	7.66833e-08
RIGG02191	OTTHUMP00000018663	PREDICTED: Gallus gallus similar to OTTHUMP00000018663 (LOC418768)	XM_416965	-0.465717	0.724111	3.40807e-05
RIGG02541	COL4A1	collagen, type IV, alpha 1 [Gallus gallus]	XM_495161	-0.407763	0.753791	0.000284952
RIGG03610	----	Gallus gallus finished cDNA, clone ChEST526i4	CR523530	-0.382876	0.766907	0.000656468
RIGG04218	UCN3	urocortin 3 (stresscopin) [Gallus gallus]	XM_001231710	-0.580423	0.668767	0.000259939
RIGG06126	----	Gallus gallus finished cDNA, clone ChEST84i7	BX935543	-0.592598	0.663148	8.10449e-07
RIGG06763	SON	PREDICTED: Gallus gallus similar to SON DNA binding protein (LOC770637)	XR_026735	0.389853	1.31026	0.000521957
RIGG07138	----	Gallus gallus finished cDNA, clone ChEST988f7	CR523484	0.419472	1.33744	0.000189358
RIGG07389	SSPN	PREDICTED: Gallus gallus similar to sarcospan-2 (LOC418211)	XM_416438	-0.405732	0.754853	0.000305566
RIGG09160	DENND2A	DENN/MADD domain containing 2A	XM_416349	-0.663862	0.631187	2.95002e-05
RIGG09405	DRD3	dopamine receptor D3	XM_001234082	-0.821725	0.565765	7.53815e-06
RIGG09678	TMEM135	transmembrane protein 135	XM_417208	0.445491	1.36178	0.000208651
RIGG14444	PHTF2	putative homeodomain transcription factor 2	NM_001006226	-0.809519	0.570572	5.85754e-13
RIGG15218	TMEM16F	transmembrane protein 16F	XM_416045	0.399262	1.31883	0.000380922
RIGG16118	----	----	----	0.913556	1.88368	4.80767e-05
RIGG16985	TCP11L2	t-complex 11 (mouse)-like 2	NM_001001897	0.514769	1.42877	4.63118e-06
RIGG17159	----	----	----	-1.05195	0.482316	2.86112e-06
RIGG17191	MICAL3	microtubule associated monoxygenase, calponin and LIM domain containing 3	XM_416395	0.429305	1.34658	0.000352153
RIGG17330	----	----	----	-0.764191	0.588783	0.00067337
RIGG17729	----	Gallus gallus finished cDNA, clone ChEST208p19	CR391133	-0.474822	0.719555	2.38564e-05
RIGG18031	PHYH	phytanoyl-CoA 2-hydroxylase	XM_424238	0.43045	1.34765	0.000127885
RIGG18133	TBX15	T-box 15	XM_416537	-0.492887	0.710602	1.15394e-05
RIGG18692	USP25	ubiquitin specific peptidase 25	XM_416680	-0.424852	0.744915	0.000156402
RIGG18709	C21orf91	chromosome 21 open reading frame 91	NM_204737	-0.387289	0.764565	0.000568078
RIGG19003	LOC771028	PREDICTED: Gallus gallus hypothetical protein LOC771028	XM_001233411	1.00003	2.00004	8.60504e-06
RIGG19231	GPR143	G protein-coupled receptor 143	XM_416848	-0.814666	0.56854	0.000289207
RIGG19258	CD99	CD99 molecule	XM_416858	-0.460745	0.726611	4.12999e-05
RIGG19365	GRTP1	growth hormone regulated TBC protein 1	XM_416941	0.424347	1.34196	0.00015925
RIGG19538	MTMR6	myotubularin related protein 6	XM_417132	0.479657	1.39441	1.96901e-05
RIGG19578	RAB39	RAB39, member RAS oncogene family	XM_425643	-0.838584	0.559192	0.000190568
RIGG19586	DCUN1D5	DCN1, defective in cullin neddylation 1, domain containing 5 (S. cerevisiae)	XM_417174	-0.447873	0.733123	6.73283e-05
RIGG19601	ANKRD49	ankyrin repeat domain 49	XM_417191	-0.441045	0.736601	0.000676425
RIGG19641	NOBOX	PREDICTED: Gallus gallus similar to newborn ovary homeodomain	XM_417224	0.62966	1.5472	0.000600782
RIGG19655	----	----	----	0.463527	1.37891	3.70987e-05
RIGG19669	UCP3	uncoupling protein 3 (mitochondrial, proton carrier)	NM_204107	-0.641895	0.640871	7.54323e-07
RIGG19676	P2RY2	purinergic receptor P2Y, G-protein coupled, 2	XM_425667	-0.410276	0.75248	0.000637429
RIGG20326	CHAF1B	chromatin assembly factor 1; subunit B	NM_001008677	-0.489869	0.71209	0.000568329
RIGG00403	MAL2	mal, T-cell differentiation protein 2	NM_001012555	0.50372	1.41787	0.000103614
RIGG01419	----	Gallus gallus finished cDNA, clone ChEST198l5	CR405918	-0.576717	0.670488	4.96482e-05
RIGG05695	----	Gallus gallus finished cDNA, clone ChEST791l2	BX929679	-0.383853	0.766388	0.000635873
RIGG05820	----	PREDICTED: Gallus gallus similar to Expressed sequence AW146242 (LOC776358)	XM_001235487	-0.683212	0.622777	1.40006e-07
RIGG06934	RBMS3	PREDICTED: Gallus gallus similar to RNA-binding protein (LOC420661)	XM_418760	0.980834	1.97361	1.27629e-05
RIGG07369	COL1A2	Gallus gallus collagen, type I, alpha 2 (COL1A2)	NM_001079714	-0.412787	0.751171	0.000239422
RIGG09132	KIAA0319	PREDICTED: Gallus gallus similar to KIAA0319 (LOC428476)	XM_426033	-0.458103	0.727943	0.00041491
RIGG09556	KLHL38	kelch-like 38 (Drosophila)	XM_425948	0.643408	1.56202	1.03086e-08
RIGG12825	----	----	----	0.772733	1.7085	0.000585585
RIGG12977	----	PREDICTED: Gallus gallus hypothetical gene supported by CR386115 (LOC420414)	XM_429760	0.570499	1.48504	3.83907e-07
RIGG14644	VIM	Vimentin	NM_001048076	-0.578378	0.669716	2.64852e-07
RIGG15148	COL1A2	collagen, type I, alpha 2 [ Gallus gallus ]	NM_001079714	-0.390055	0.763101	0.000518472
RIGG15203	COL1A2	collagen, type I, alpha 2 [ Gallus gallus ]	NM_001079714	-0.53137	0.691898	2.26117e-06
RIGG15216	COL1A2	collagen, type I, alpha 2 [ Gallus gallus ]	NM_001079714	-0.512074	0.701213	5.19253e-06
RIGG15257	PDK4	pyruvate dehydrogenase kinase, isozyme 4	XM_418671	-0.632708	0.644965	1.79847e-08
RIGG16331	ABHD5	abhydrolase domain containing 5	NM_001006365	0.451103	1.36708	5.96275e-05
RIGG16787	----	----	----	0.531617	1.44555	9.63438e-06
RIGG16982	NFATC1	nuclear factor of activated T-cells, cytoplasmic, calcineurin-dependent 1	XM_418906	-0.476641	0.718649	2.2199e-05
RIGG17093	----	----	----	0.39903	1.31862	0.000383926
RIGG17602	IMPA2	inositol(myo)-1(or 4)-monophosphatase 2	XM_419118	0.402577	1.32187	0.000340381
RIGG18369	LOC421095	PREDICTED: Gallus gallus hypothetical LOC421095 (LOC421095)	XR_026870	0.396576	1.31638	0.000417047
RIGG19715	INSIG1	insulin induced gene 1	NM_001030966	-0.562978	0.676904	5.44773e-07
RIGG01179	SGK1	Gallus gallus serum/glucocorticoid regulated kinase 1 (SGK1)	NM_204476	0.39282	1.31296	0.000472933
RIGG02014	----	Gallus gallus finished cDNA, clone ChEST272e2	CR387143	0.482718	1.39737	1.74208e-05
RIGG03486	----	Gallus gallus finished cDNA, clone ChEST49e9	BX934287	0.423893	1.34154	0.00016185
RIGG03598	C6orf186	PREDICTED: Gallus gallus similar to hypothetical protein 9030224M15 (LOC421758)	XM_419788	0.754318	1.68683	3.94683e-05
RIGG05099	SRF	Gallus gallus serum response factor (SRF) mRNA, MADS box to COOH terminus	U50596	-0.831268	0.562035	1.39e-13
RIGG06874	----	Gallus gallus finished cDNA, clone ChEST958a18	CR338974	-0.466186	0.723876	0.000327257
RIGG08873	FEZ2	fasciculation and elongation protein zeta 2 (zygin II)	XM_419521	-0.491042	0.711511	1.24423e-05
RIGG09568	ATP6V1C2	ATPase, H+ transporting, lysosomal 42kDa, V1 subunit C2	XM_419951	-1.06211	0.478932	2.29269e-06
RIGG09570	LPIN1	lipin 1	XM_419957	0.509558	1.42361	5.77506e-06
RIGG14763	UGP2	UDP-glucose pyrophosphorylase 2	NM_204111	0.555179	1.46935	7.79475e-07
RIGG15423	----	----	----	-0.384906	0.765829	0.000614336
RIGG15616	EPHX1	PREDICTED: Gallus gallus similar to Ephx1 protein	XM_419497	0.53507	1.44901	1.92167e-06
RIGG16760	FBXO30	F-box protein 30	XM_419650	0.409009	1.32777	0.000272959
RIGG17320	SRF	serum response factor (c-fos serum response element-binding transcription factor)	XM_427988	-0.477984	0.71798	2.10466e-05
RIGG18211	PLN	phospholamban	NM_205410	-0.92797	0.525597	6.6479e-11
RIGG18301	KIAA1919	KIAA1919	XM_426180	0.384057	1.30501	0.000631646
RIGG18448	----	----	----	0.503009	1.41717	7.59896e-06
RIGG18452	FOXO3	forkhead box O3	XM_001234495	0.410858	1.32948	0.000256029
RIGG19044	BAG2	BCL2-associated athanogene 2 [ Gallus gallus ]	XM_419897	-0.494939	0.709592	1.06091e-05
RIGG19056	TINAG	tubulointerstitial nephritis antigen	XM_419905	0.399232	1.31881	0.000381309
RIGG19826	----	----	----	0.851254	1.80407	0.000152125
RIGG20390	TGFB2	transforming growth factor, beta 2	NM_001031045	-0.390185	0.763032	0.000516244
RIGG02741	EFHA2	PREDICTED: Gallus gallus EF-hand domain family, member A2 (EFHA2)	XM_420691	-0.387857	0.764264	0.000557549
RIGG03120	HOPX	Gallus gallus HOP homeobox (HOPX)	NM_204556	-0.414615	0.75022	0.000557913
RIGG04897	----	Gallus gallus finished cDNA, clone ChEST687j13	CR523958	-0.749909	0.594641	4.37842e-05
RIGG07086	----	Gallus gallus finished cDNA, clone ChEST984b17	CR406735	-0.668871	0.628999	0.000267455
RIGG08634	FAM70A	family with sequence similarity 70, member A	XM_420338	0.518032	1.432	1.61685e-05
RIGG08810	SLC20A2	Gallus gallus solute carrier family 20 (phosphate transporter), member 2	NM_001031133	0.547251	1.4613	1.11665e-06
RIGG14136	FGF16	fibroblast growth factor 16	NM_001044650	-0.544292	0.685728	1.27539e-06
RIGG14958	TRIM2	tripartite motif-containing 2 [Gallus gallus]	XM_420365	0.569928	1.48445	3.94308e-07
RIGG15313	SETD7	SET domain containing (lysine methyltransferase) 7	XM_420409	0.497663	1.41192	9.48432e-06
RIGG15816	ACSL1	acyl-CoA synthetase long-chain family member 1	NM_001012578	0.476218	1.39109	2.25744e-05
RIGG16785	NHEDC2	Na+/H+ exchanger domain containing 2 [ Gallus gallus ]	XM_426332	0.689422	1.61264	0.000172012
RIGG17998	CD38	CD38 molecule	XM_420774	0.412027	1.33055	0.000245846
RIGG18647	LOC422877	similar to RIKEN cDNA A930005I04 gene [ Gallus gallus ]	XM_420821	-0.904822	0.534099	5.67525e-05
RIGG18848	RPIA	ribose 5-phosphate isomerase A (ribose 5-phosphate epimerase)	NM_001031170	0.464925	1.38025	3.51442e-05
RIGG20349	HSPA4L	heat shock 70kDa protein 4-like	NM_001012576	-0.385746	0.765383	0.000597648
RIGG00589	----	Gallus gallus finished cDNA, clone ChEST1009m12	CR386788.1	-0.563958	0.676444	5.2062e-07
RIGG02924	SAMD4A	PREDICTED: Gallus gallus sterile alpha motif domain containing 4A	XM_421450	-0.413924	0.750579	0.000230116
RIGG03510	PNPLA2	Gallus gallus patatin-like phospholipase domain containing 2	NM_001113291	-0.597176	0.661047	1.07152e-07
RIGG05143	----	Gallus gallus finished cDNA, clone ChEST719k7	CR387130	0.795749	1.73598	0.0003992
RIGG05629	----	Gallus gallus finished cDNA, clone ChEST780n3	CR524432	0.80493	1.74706	0.000341675
RIGG08880	EML5	echinoderm microtubule associated protein like 5	XM_421310	-0.425324	0.744671	0.000153783
RIGG09323	PNPLA2	Gallus gallus patatin-like phospholipase domain containing 2 (PNPLA2)	NM_001113291	-0.658878	0.633371	4.53951e-09
RIGG15516	----	----	----	-0.818594	0.566994	0.000270255
RIGG15580	TMEM90A	transmembrane protein 90A [ Gallus gallus ]	XM_421266	0.557594	1.47181	0.00045045
RIGG16845	PLEKHC1	pleckstrin homology domain containing, family C (with FERM domain) member 1 [ Gallus gallus ]	XM_421477	-0.383461	0.766596	0.000644053
RIGG19758	ACTBL2	actin, beta-like 2 [ Gallus gallus ]	XM_424279	-0.443588	0.735304	7.90019e-05
RIGG20391	TGFB3	transforming growth factor, beta 3	NM_205454	-0.3975	0.759173	0.000404273
RIGG05972	FGFR2	Gallus gallus fibroblast growth factor receptor 2 (FGFR2)	NM_205319	-0.810823	0.570057	0.000308945
RIGG07013	----	Gallus gallus finished cDNA, clone ChEST977g16	CR338911	-0.710296	0.611195	7.84108e-06
RIGG08188	SYNPO2L	synaptopodin 2-like	XM_421618	-0.423452	0.745638	0.000164416
RIGG12485	----	----	----	0.914212	1.88454	4.74787e-05
RIGG14416	NEURL	neuralized homolog (Drosophila)	NM_001012910	-0.764402	0.588697	0.000671068
RIGG15092	BAG3	BCL2-associated athanogene 3 [Gallus gallus]	XM_001233434	-0.451914	0.731072	5.7829e-05
RIGG03526	KBTBD10	PREDICTED: Gallus gallus kelch repeat and BTB (POZ) domain containing 10 (KBTBD10)	XM_422010	-0.399418	0.758164	0.000378914
RIGG03893	TUBA1C	tubulin, alpha 1c	XM_426592	-0.457262	0.728367	0.00014107
RIGG05023	----	Gallus gallus finished cDNA, clone ChEST702b24	CR524018	-0.443801	0.735195	0.00062575
RIGG06225	NEB	PREDICTED: Gallus gallus similar to nebulin (LOC771699)	XM_001234946	-0.511128	0.701674	5.40471e-06
RIGG07993	ABCA12	PREDICTED: Gallus gallus similar to ATP-binding cassette, sub-family A, member 12 (LOC424011)	XM_421867	-0.862145	0.550134	0.000125036
RIGG08575	AOX1	aldehyde oxidase 1	NM_001038692	0.516991	1.43097	4.21269e-06
RIGG08973	----	PREDICTED: Gallus gallus similar to Chain A, Tubulin-Colchicine-Vinblastine: Stathmin-Like Domain Complex	XM_422048	-0.411424	0.751881	0.000251052
RIGG11393	LANCL1	LanC lantibiotic synthetase component C-like 1 (bacterial)	NM_001031245	-0.481362	0.716301	0.000207533
RIGG13110	COL6A1	Gallus gallus collagen, type VI, alpha 1 (COL6A1)	NM_205107	-0.397788	0.759021	0.000400361
RIGG14941	OSBPL6	oxysterol binding protein-like 6	XM_421982	0.415041	1.33334	0.000221302
RIGG05015	PKN2	PREDICTED: Gallus gallus protein kinase N2 (PKN2)	XM_422357	-0.785596	0.580112	7.68146e-07
RIGG05793	----	Gallus gallus finished cDNA, clone ChEST801h18	CR407191	-0.674676	0.626473	2.18261e-05
RIGG11157	RGS2	regulator of G-protein signaling 2, 24kDa	NM_204395	0.829916	1.77758	1.52101e-13
RIGG11175	RGS4	regulator of G-protein signaling 4	NM_204385	0.482518	1.39718	5.9065e-05
RIGG14670	MCOLN2	mucolipin 2	XM_422368	0.767509	1.70233	0.00063791
RIGG14816	NEXN	nexilin (F actin binding protein	XM_422388	-0.441434	0.736402	8.55706e-05
RIGG02231	----	Gallus gallus finished cDNA, clone ChEST311e23	CR522885	-0.627175	0.647443	7.93215e-05
RIGG03624	PER2	Gallus gallus period homolog 2 (Drosophila) (PER2)	NM_204262	0.626026	1.54331	2.53445e-08
RIGG08618	ABCF3	ATP-binding cassette, sub-family F (GCN20), member 3	XM_422757	-0.399079	0.758342	0.000383295
RIGG08698	AADACL1	arylacetamide deacetylase-like 1	XM_426713	0.501128	1.41532	8.21736e-06
RIGG13274	KLHL30	kelch-like 30 (Drosophila) [Gallus gallus]	XM_422662	-0.60046	0.659544	9.12278e-08
RIGG13586	MFI2	antigen p97 (melanoma associated) identified by monoclonal antibodies 133.2 and 96.5	NM_205207	-0.754172	0.592886	3.96038e-05
RIGG15676	----	PREDICTED: Gallus gallus hypothetical protein LOC771731 (LOC771731)	XM_001233913	0.961512	1.94735	1.88446e-05
RIGG15700	TM4SF18	transmembrane 4 L six family member 18	XM_001234068	-0.445781	0.734187	0.000591551
RIGG00799	----	----	----	-0.593319	0.662816	4.82002e-06
RIGG01825	----	Gallus gallus finished cDNA, clone ChEST246i15	CR523497	-0.495851	0.709143	1.02191e-05
RIGG04599	LINGO1	leucine-rich repeat neuronal 6A	NM_001024577	-0.449184	0.732457	6.40957e-05
RIGG10490	----	PREDICTED: Gallus gallus similar to a-actin (LOC768344), mRNA.	XM_001231201	-0.447392	0.733367	6.85505e-05
RIGG11399	ETFA	electron-transfer-flavoprotein, alpha polypeptide (glutaric aciduria II)	NM_001030543	-0.475403	0.719266	2.33146e-05
RIGG11570	CCPG1	Gallus gallus cell cycle progression 1 (CCPG1)	NM_001031455	0.517778	1.43175	4.07323e-06
RIGG12116	ADAM10	ADAM metallopeptidase domain 10	NM_204261	0.394256	1.31426	0.000450799
RIGG13502	ABHD2	abhydrolase domain containing 2 [ Gallus gallus ]	XM_413866	0.745425	1.67647	3.28044e-11
RIGG13824	CLPX	ClpX caseinolytic peptidase X homolog (E. coli) [ Gallus gallus ]	NM_001030552	0.425863	1.34338	0.000150845
RIGG13952	DENND4A	DENN/MADD domain containing 4A [Gallus gallus]	XM_413911	0.433991	1.35097	0.000112461
RIGG13998	DENND4A	DENN/MADD domain containing 4A [Gallus gallus]	XM_413911	0.726656	1.6548	1.00381e-10
RIGG14005	DENND4A	DENN/MADD domain containing 4A [Gallus gallus]	XM_413911	0.546892	1.46093	1.13483e-06
RIGG05823	----	Gallus gallus finished cDNA, clone ChEST806n6	CR524355	0.649337	1.56845	7.54456e-09
RIGG10150	LYPLA3	lysophospholipase 3 (lysosomal phospholipase A2)	XM_001231518	0.578616	1.49342	2.61886e-07
RIGG11946	SIAH1	seven in absentia homolog 1 (Drosophila)	XM_414105	-0.51845	0.698122	3.95773e-06
RIGG01170	----	Gallus gallus finished cDNA, clone ChEST161f8	BX935813	-0.485321	0.714338	1.56893e-05
RIGG04536	LMOD3	PREDICTED: Gallus gallus similar to leiomodin 3 (fetal)	XR_027105	-0.482299	0.715836	1.77158e-05
RIGG08261	CELSR3	cadherin, EGF LAG seven-pass G-type receptor 3 (flamingo homolog, Drosophila)	XM_414354	-0.956183	0.515419	2.09567e-05
RIGG12875	ASB14	ankyrin repeat and SOCS box-containing 14	XM_414345	0.651169	1.57044	6.84715e-09
RIGG13108	KLHDC6	kelch domain containing 6 [Gallus gallus]	XM_425160	0.416185	1.33439	0.000212598
RIGG13109	KLHDC6	kelch domain containing 6 [Gallus gallus]	XM_425160	0.629393	1.54691	2.13301e-08
RIGG13548	----	----	----	-0.483614	0.715184	0.000668246
RIGG02990	NDFIP1	PREDICTED: Gallus gallus similar to Nedd4 family interacting protein 1 (LOC416342)	XM_414658	-0.421141	0.746834	0.000178492
RIGG04380	----	PREDICTED: Gallus gallus hypothetical protein LOC768499 (LOC768499)	XM_001231320	0.515245	1.42924	4.53831e-06
RIGG06486	----	Gallus gallus finished cDNA, clone ChEST903o15	CR406656	-0.653679	0.635657	0.000367825
RIGG06905	COX6A1	PREDICTED: Gallus gallus cytochrome c oxidase subunit VIa polypeptide 1 (COX6A1)	XM_415270	-0.588501	0.665033	0.000212987
RIGG12101	SPARC	Gallus gallus secreted protein, acidic, cysteine-rich (osteonectin)	NM_204410	-0.463782	0.725083	3.67344e-05
RIGG13779	----	----	----	0.839229	1.78909	0.000188409
RIGG13856	FGF1	fibroblast growth factor 1 (acidic)	NM_205180	0.553032	1.46717	8.59564e-07
RIGG13971	----	Gallus gallus finished cDNA, clone ChEST880o2	CR388711	-0.691523	0.6192	0.000164312
RIGG19756	FNIP1	folliculin interacting protein 1	NM_001039314	0.404138	1.3233	0.000322718
RIGG03626	CARHSP1	calcium regulated heat stable protein 1, 24kDa	XM_414938	0.556132	1.47032	7.46294e-07
RIGG04545	UBN1	ubinuclein 1	NM_001079718	-0.799883	0.574396	0.000372264
RIGG05054	ABAT	PREDICTED: Gallus gallus 4-aminobutyrate aminotransferase (ABAT)	XM_414940	0.483313	1.39795	1.70099e-05
RIGG06802	----	Gallus gallus finished cDNA, clone ChEST945i16	CR390367	-0.919966	0.528522	5.35179e-07
RIGG11663	----	Gallus gallus finished cDNA, clone ChEST789f22	BX931978	0.846361	1.79796	0.000166013
RIGG11728	TMEM130	transmembrane protein 130	XM_414751	0.659558	1.5796	0.000325403
RIGG13188	----	Gallus gallus finished cDNA, clone ChEST977k24	CR389428	-0.844585	0.556871	4.17504e-06
RIGG13611	TMC5	transmembrane channel-like 5 [ Gallus gallus ]	XM_414913	-0.789105	0.578703	6.85692e-07
RIGG13654	EEF2K	eukaryotic elongation factor-2 kinase [Gallus gallus]	XM_414290	0.450701	1.3667	6.0538e-05
RIGG13854	----	Gallus gallus finished cDNA, clone ChEST765b22	CR391455	0.425344	1.34289	0.000153674
RIGG01180	----	Gallus gallus finished cDNA, clone ChEST162h8	BX935876	-0.698889	0.616046	4.99433e-10
RIGG04969	----	Gallus gallus finished cDNA, clone ChEST696c11	CR391094	-0.790693	0.578067	0.000434627
RIGG05999	CIT	citron (rho-interacting, serine/threonine kinase 21)	XM_415277	1.15897	2.23298	2.51298e-07
RIGG10450	SNAP29	synaptosomal-associated protein, 29kDa	NM_001030652	-0.411406	0.75189	0.000251208
RIGG11646	CDK2AP1	CDK2-associated protein 1	NM_001039264	-0.420092	0.747377	0.000185252
RIGG12325	MYL2	myosin, light chain 2, regulatory, cardiac, slow	XM_415166	-0.485098	0.714449	1.58311e-05
RIGG12409	ALDH2	Gallus gallus aldehyde dehydrogenase 2 family (mitochondrial) (ALDH2)	XM_415171	0.440943	1.35749	8.7138e-05
RIGG13313	GSTT1	glutathione S-transferase theta 1 [Gallus gallus]	NM_205365	-0.481275	0.716344	1.84573e-05
RIGG13628	PIK3IP1	phosphoinositide-3-kinase interacting protein 1	XM_415257	0.466903	1.38214	3.25447e-05
RIGG13816	GCN1L1	GCN1 general control of amino-acid synthesis 1-like 1 (yeast)	XM_415274	0.386589	1.3073	0.000581324
RIGG14301	NEFH	neurofilament, heavy polypeptide	XM_415310	-0.665308	0.630554	2.83421e-05
RIGG00918	----	Gallus gallus finished cDNA, clone ChEST110n11	CR523752	0.432394	1.34947	0.000119186
RIGG02012	ANKMY1	ankyrin repeat and MYND domain containing 1	XM_415573	-0.4581	0.727944	0.000137145
RIGG04770	SLC31A2	PREDICTED: Gallus gallus solute carrier family 31 (copper transporters), member 2 (SLC31A2)	XM_423492	-0.764417	0.588691	1.50909e-06
RIGG04953	PRDM12	PREDICTED: Gallus gallus hypothetical LOC417183 (LOC417183), mRNA	XM_415465	-0.431161	0.741665	0.000124637
RIGG10399	ABCA2	ATP-binding cassette, sub-family A (ABC1), member 2	XR_027047	-0.803558	0.572934	1.1928e-05
RIGG12487	----	Gallus gallus finished cDNA, clone ChEST622b16	CR385391	-0.624215	0.648773	1.12607e-05
RIGG10818	UBE2O	ubiquitin-conjugating enzyme E2O	XM_415619	-0.414491	0.750284	0.000560053
RIGG14098	TMEM104	Gallus gallus transmembrane protein 104 (TMEM104), mRNA	NM_001031107	-0.726445	0.604392	4.85195e-06
RIGG07776	SH2B2	SH2B adaptor protein 2	XM_001234466	-0.461741	0.72611	0.000121259
RIGG10182	FZD9	frizzled homolog 9 (Drosophila)	XM_425392	-0.452101	0.730978	5.74218e-05
RIGG12425	KCNB1	potassium voltage-gated channel, Shab-related subfamily, member 1	XM_425704	-0.812881	0.569244	0.000298221
RIGG13407	HCK	hemopoietic cell kinase [Gallus gallus]	XM_417454	-0.721865	0.606313	8.364e-05
RIGG14260	CEBPB	CCAAT/enhancer binding protein (C/EBP), beta	NM_205253	0.576004	1.49071	2.96349e-07
RIGG10018	UTS2	urotensin 2	NM_206990	-0.589663	0.664498	3.34875e-05
RIGG11113	GPR157	G protein-coupled receptor 157	XM_417598	0.468056	1.38324	3.11158e-05
RIGG11134	SPSB1	splA/ryanodine receptor domain and SOCS box containing 1	XM_417599	0.647092	1.56601	8.49382e-09
RIGG11186	PIK3CD	phosphoinositide-3-kinase, catalytic, delta polypeptide	NM_001012696	0.821766	1.76757	0.000255808
RIGG11359	CASZ1	castor zinc finger 1	XM_417611	-0.448817	0.732643	6.4985e-05
RIGG02611	----	Gallus gallus finished cDNA, clone ChEST36c4	BX935772	-0.645533	0.639257	4.86625e-05
RIGG07950	PRLHR	Gallus gallus prolactin-releasing peptide receptor-like protein	NM_001127171	-0.533618	0.69082	2.04861e-06
RIGG03115	----	Gallus gallus finished cDNA, clone ChEST438e12	CR387028	0.38651	1.30723	0.000582834
RIGG06582	HMGCL	PREDICTED: Gallus gallus 3-hydroxymethyl-3-methylglutaryl-Coenzyme A lyase (hydroxymethylglutaricaciduria) (HMGCL)	XM_417834	-0.566831	0.675098	0.000361458
RIGG15033	----	----	----	-0.552402	0.681884	0.000509062
RIGG04254	----	Gallus gallus finished cDNA, clone ChEST602e22	CR390787	0.568568	1.48305	0.000346678
RIGG10261	----	----	----	-0.547321	0.68429	0.000573241
RIGG14022	----	----	----	-0.592748	0.663078	0.000191618
RIGG09698	----	----	----	-0.721131	0.606622	5.68838e-06
RIGG17518	----	PREDICTED: Gallus gallus similar to keratin	XM_423881	-0.782112	0.581515	0.000501536
RIGG18054	MCL1	myeloid cell leukemia sequence 1 (BCL2-related)	XM_001233734	-0.427954	0.743315	0.000139937
RIGG00648	----	Gallus gallus finished cDNA, clone ChEST1013p1	CR389996	-0.39924	0.758258	0.000381211
RIGG09789	MYBPH	myosin binding protein H	NM_001031028	-0.383837	0.766396	0.000636191
RIGG10587	WNT2B	wingless-type MMTV integration site family, member 2B	NM_204336	1.1085	2.15621	8.13292e-07
RIGG07612	KIAA1267	PREDICTED: Gallus gallus hypothetical LOC419961 (LOC419961)	XR_027098	-0.514636	0.699969	1.83666e-05
RIGG10235	CCDC103	Coiled-coil domain-containing protein 103	XM_418092	0.772281	1.70797	2.57116e-05
RIGG13665	----	PREDICTED: Gallus gallus alpha-1 collagen (I) (LOC395532	XM_423116	-0.462594	0.72568	3.84601e-05
RIGG07577	LASS4	PREDICTED: Gallus gallus similar to trh1 protein (LOC420050)	XM_418172	-0.422894	0.745927	0.000167716
RIGG03057	----	----	----	-0.428145	0.743217	0.000138976
RIGG04161	----	----	----	-0.407912	0.753714	0.000283497
RIGG04787	----	----	----	-0.473302	0.720314	2.53311e-05
RIGG06085	----	----	----	-0.494643	0.709737	1.07388e-05
RIGG09213	SLC27A1	carrier family 27 (fatty acid transporter), member 1	NM_001039602	0.564538	1.47891	5.06804e-07
RIGG09727	----	----	----	-0.675469	0.626129	0.000232418
RIGG10240	----	----	----	0.672246	1.59355	0.000248958
RIGG10872	NFIC	nuclear factor I/C (CCAAT-binding transcription factor)	NM_205271	-0.455529	0.729243	5.04205e-05
RIGG10887	CDH1-A	fizzy-related protein homolog	NM_001110840	0.805557	1.74782	0.000338048
RIGG16567	TMOD4	tropomodulin 4 (muscle)	NM_204774	-0.39727	0.759294	0.000407417
RIGG16767	----	----	----	-0.836615	0.559956	0.000197306
RIGG17840	JPH2	PREDICTED: Gallus gallus similar to junctophilin type 2	XM_417381	-0.684932	0.622035	1.09378e-09
RIGG19791	----	----	----	-0.406691	0.754352	0.000295667
RIGG02556	GKAP1	G kinase anchoring protein 1	XM_425029	-0.450665	0.731705	6.06192e-05
RIGG06507	PAX5	Gallus gallus paired box 5 (PAX5)	NM_204424	-0.785797	0.580032	0.000471706
RIGG06733	----	Gallus gallus finished cDNA, clone ChEST932o10	CR406878	-0.46394	0.725004	0.000112522
RIGG07433	RSP6	Gallus gallus ribosomal protein S6 (RPS6)	NM_205225	-0.711759	0.610575	0.000105038
RIGG09368	GHR	growth hormone receptor	NM_001001293	0.460003	1.37554	4.24951e-05
RIGG18080	RHOBTB3	Rho-related BTB domain containing 3	XM_429123	0.541213	1.4552	1.46349e-06
RIGG18118	HTR1A	5-hydroxytryptamine (serotonin) receptor 1A	XM_429136	-0.544439	0.685658	5.84417e-06
RIGG18203	----	----	----	-0.613101	0.65379	0.000114373
RIGG18252	COL4A3BP	PREDICTED: Gallus gallus collagen, type IV, alpha 3 (Goodpasture antigen) binding protein (COL4A3BP)	XM_424796	0.396069	1.31592	0.000424215
RIGG18324	MLLT3	myeloid/lymphoid or mixed-lineage leukemia (trithorax homolog, Drosophila); translocated to, 3	XM_424818	0.415181	1.33347	0.00022022
RIGG18328	----	Gallus gallus finished cDNA, clone ChEST920b1	CR353640	-0.894821	0.537814	1.08134e-06
RIGG18674	ROD1	ROD1 regulator of differentiation 1 (S. pombe)	XM_424912	1.06814	2.09673	5.85978e-09
RIGG18717	EDG2	endothelial differentiation, lysophosphatidic acid G-protein-coupled receptor, 2 [ Gallus gallus ]	NM_001115082	-0.968303	0.511107	1.64458e-05
